# Supplementary material for: Functionalized Sulfur-Containing Heterocyclic Analogs Induce Sub-G1 Arrest and Apoptotic Cell Death of Laryngeal Carcinoma In Vitro
Source: Molecules. 2023 Feb 15;28(4):1856. doi: 10.3390/molecules28041856 (PMC9963856; doi:10.3390/molecules28041856)
Supplement: Supplementary file 1 [file molecules-28-01856-s001.zip]

Archive with 1 entries (1 files):
- molecules-2079010-supplementary.pdf
